# Supplementary material for: Systematic Myostatin Expression Screening Platform for Identification and Evaluation of Myogenesis-Related Phytogenic in Pigs
Source: Bioengineering (Basel). 2023 Sep 22;10(10):1113. doi: 10.3390/bioengineering10101113 (PMC10604025; doi:10.3390/bioengineering10101113)
Supplement: Supplementary file 1 [file bioengineering-10-01113-s001.zip]

Archive with 1 entries (1 files):
- bioengineering-2597443-supplementary.pdf
